# Supplementary material for: Genomic and physiological resilience in extreme environments are associated with a secure attachment style
Source: Transl Psychiatry. 2020 Jun 9;10:185. doi: 10.1038/s41398-020-00869-4 (PMC7283351; doi:10.1038/s41398-020-00869-4)
Supplement: Supplementary file 1 — Table 1 SI [file 41398_2020_869_MOESM1_ESM.xlsx]

## Sheet: Foglio1
Table 1 SI. List of deregulated genes in IAS and SAS participants
	D30 vs PRE				D150 vs PRE				POST vs PRE
	genes	IAS	genes	SAS	genes	IAS	genes	SAS	genes	IAS	genes	SAS
Oxidative phosphorylation	37	NDUFA4,COX7B,COX6C,UQCRH,NDUFB5,ATP5MG,NDUFA1,ATP5F1E,NDUFB3,NDUFA5,ATP5MF,NDUFA10,ATP5ME,NDUFAB1,COX4I1,NDUFS4,ATP5PF,COX17,COX7C,ATP5PO,COX7A2L,NDUFB1,UQCRB,NDUFS5,VPS9D1,ATP5F1C,MT-ND5,COX11,ATP5MGL,COX6B2,UQCR10,NDUFA6,NDUFB7,COX7A2,CYB5A,NDUFB2,UQCRQ	18	NDUFA4,COX7B,COX17,COX6C,UQCRH,COX7C,ATP5PO,ATP5MG,NDUFB1,NDUFB3,UQCRB,NDUFS5,NDUFA5,ATP5MGL,NDUFA6,ATP5ME,UQCRQ,NDUFS4	28	NDUFA4,COX7B,UQCRH,COX6C,ATP5MG,NDUFA1,NDUFB3,NDUFA5,MT-CYB,ATP5MF,ATP5ME,NDUFS4,ATP5PF,COX17,COX7C,ATP5PO,NDUFB1,UQCRB,NDUFS5,ATP5F1C,MT-ND5,ATP5MGL,COX6B2,NDUFA6,NDUFB7,COX7A2,NDUFB2,UQCRQ	20	NDUFA4,COX17,COX7B,UQCRH,COX6C,COX7C,ATP5PO,ATP5MG,NDUFB1,NDUFB3,UQCRB,NDUFS5,MT-ND5,NDUFA5,ATP5MGL,NDUFA6,NDUFB7,ATP5ME,UQCRQ,NDUFS4	3	NDUFA4,COX7B,COX7C	0
Mitochondrial dysfunction	42	NDUFA4,COX7B,COX6C,UQCRH,NDUFB5,ATP5MG,CYB5R3,NDUFA1,ATP5F1E,NDUFB3,NDUFA5,ATP5MF,NDUFA10,NDUFAB1,ATP5ME,COX4I1,NDUFS4,ATP5PF,COX17,COX7C,ATP5PO,COX7A2L,NDUFB1,NDUFAF2,MAPK12,UQCRB,VPS9D1,NDUFS5,ATP5F1C,MT-ND5,COX11,ATP5MGL,COX6B2,UQCR10,NDUFA6,NDUFB7,COX7A2,CYB5A,SNCA,TXNRD2,NDUFB2,UQCRQ	19	NDUFA4,COX7B,COX17,UQCRH,COX6C,COX7C,ATP5PO,ATP5MG,NDUFB1,NDUFAF2,NDUFB3,UQCRB,NDUFS5,NDUFA5,ATP5MGL,NDUFA6,ATP5ME,UQCRQ,NDUFS4	32	NDUFA4,COX7B,UQCRH,COX6C,ATP5MG,NDUFA1,NDUFB3,NDUFA5,MT-CYB,ATP5MF,ATP5ME,NDUFS4,ATP5PF,COX17,COX7C,ATP5PO,NDUFB1,NDUFAF2,MAPK12,UQCRB,NDUFS5,ATP5F1C,MT-ND5,ATP5MGL,COX6B2,NDUFA6,NDUFB7,COX7A2,SNCA,TXNRD2,NDUFB2,UQCRQ	23	NDUFA4,COX17,COX7B,UQCRH,COX6C,COX7C,ATP5PO,ATP5MG,NDUFB1,NDUFAF2,NDUFB3,UQCRB,NDUFS5,MT-ND5,NDUFA5,SOD2,ATP5MGL,NDUFA6,NDUFB7,SNCA,ATP5ME,UQCRQ,NDUFS4	4	NDUFA4,COX7B,COX7C,SNCA	0
Sirtuin signaling pathway	55	POLR2F,TP73,NDUFB5,NOS3,NDUFA1,NDUFB3,ATG9B,NDUFA5,TOMM7,MAPK3,ZBTB14,NDUFA10,ATP5PF,ATG5,MAPK4,LDHD,TIMM8B,NDUFB1,NDUFAF2,MAPK12,NDUFS5,TIMM17A,ATP5F1C,NDUFA6,NDUFB7,NDUFB2,NDUFA4,RBBP8,ATP5F1E,POLR1C,AKT1,TUBA8,TUBA3C/TUBA3D,MAP1LC3A,NDUFAB1,NDUFS4,TIMM8A,TOMM20,ATG3,DOT1L,POLR1E,MAPK6,SIRT3,SOD1,BAX,MAP1LC3B2,XPA,MT-ND5,TOMM6,SREBF1,ATG4D,GABPA,TOMM5,BCL2L11,PPARGC1A	25	NDUFA4,NOS3,NDUFB3,ATG9B,POLR1C,NDUFA5,TOMM7,AKT1,MAP1LC3A,NDUFS4,TIMM8A,MAPK4,LDHD,DOT1L,TIMM8B,NDUFB1,NDUFAF2,MAP1LC3B2,NDUFS5,TOMM6,SREBF1,NDUFA6,TOMM5,BCL2L11,PPARGC1A	45	NDUFA4,TP73,RBBP8,NOS3,NDUFA1,NDUFB3,ATG9B,POLR1C,NDUFA5,TOMM7,AKT1,TUBA8,MT-CYB,ZBTB14,TUBA3C/TUBA3D,MAP1LC3A,NDUFS4,ATP5PF,ATG5,TIMM8A,MAPK4,LDHD,POLR1E,DOT1L,TOMM20,MAPK6,TIMM8B,NDUFB1,SIRT3,SOD1,NDUFAF2,MAPK12,MAP1LC3B2,NDUFS5,ATP5F1C,MT-ND5,TOMM6,SREBF1,ATG4D,NDUFA6,NDUFB7,NDUFB2,TOMM5,BCL2L11,PPARGC1A	28	NDUFA4,NOS3,NDUFB3,ATG9B,POLR1C,NDUFA5,TOMM7,AKT1,SOD2,MAP1LC3A,NDUFS4,TIMM8A,MAPK4,DOT1L,POLR1E,TIMM8B,NDUFB1,NDUFAF2,MAP1LC3B2,NDUFS5,MT-ND5,TOMM6,SREBF1,NDUFA6,NDUFB7,TOMM5,BCL2L11,PPARGC1A	4	NDUFA4,TIMM13,TOMM7,MAP1LC3A	1	NAMPT
EIF2 signaling pathway	80	RPL11,RPS27,RPS23,RPL39,EIF4A2,RPL35A,EIF2A,RPS7,RPS20,RPS13,MAPK3,EIF5,PAIP1,RPL21,RPL36,EIF1AY,ATM,PIK3C2B,ATF3,RPL36AL,RPL3,RPS8,RPL29,EIF2B3,EIF3E,RPL10A,RPL9,RPS6,RPL15,HNRNPA1,RPL26L1,RPS25,PIK3CD,RPL6,RPS15A,RPL41,RPL13A,RPL24,RAP1B,RPL36A,RPS3A,DDIT3,RPL22L1,RPS18,RPL26,EIF4G1,EIF4E,RPL7,SHC1,RPL14,RPL35,AKT1,RPS9,RPS17,RPS3,RPL31,RPS24,RPL4,PIK3C2A,RPL34,RPL17,RPL30,RPS10,EIF3J,RPS21,RPL…	45	RPL24,RPL11,RPL36A,RPS3A,RPS27,RPL22L1,RPS18,RPL39,RPL26,RPL35A,EIF4G1,RPL7,RPS7,RPL35,AKT1,RPS20,RPL21,RPS17,RPL31,RPS24,RPL36AL,RPL34,RPL17,RPS8,RPS10,RPL23,RPS21,EIF3E,RPS29,RPL9,RPL27,RPS6,SREBF1,RPS26,RPL26L1,RPS27L,RPS27A,RPL5,RPL3L,RPL6,RPS15A,RPS25,RPL13A,RPL41,RPS14	66	RPL11,RPS27,RPS23,RPL39,EIF4A2,RPL35A,EIF2A,RPS7,RPS20,RPS13,PAIP1,RPL21,ATM,PIK3C2B,RPL36AL,RPL3,RPS8,EIF2B3,EIF2S3,EIF3E,RPL10A,RPL9,RPL15,RPS6,RPL26L1,RPL6,RPS15A,RPS25,RPL13A,RPL41,RPL24,RPL36A,RPS3A,RPL22L1,RPS18,RPL26,EIF4G1,RPL7,SHC1,RPL35,AKT1,RPS9,RPS17,RPS3,RPL31,RPS24,RPL4,RPL34,RPL17,RPL30,RPS10,RPL23,RPS21,RPS29,FAU,RPL27,RRAS2,RPS16,SREBF1,RPS27L,RPS27A,RPL5,RPL3L,RPL37,EIF1AX,RPS14	46	RPL24,RPL11,RPL36A,RPS3A,RPS27,RPL22L1,RPS18,RPL39,RPL26,RPL35A,EIF4G1,RPL7,RPS7,RPL35,AKT1,RPS20,RPL21,RPS17,RPL31,RPS24,RPL36AL,RPL34,RPL17,RPS8,RPS10,RPL30,RPL23,RPS21,EIF3E,RPS29,RPL9,RPL27,RPS6,SREBF1,RPS26,RPL26L1,RPS27L,RPS27A,RPL5,RPL3L,RPS25,RPL6,RPS15A,RPL13A,RPL41,RPS14	16	RPS3A,RPS27,RPL34,RPL17,RPL39,RPS21,RPL23,RPS29,RPL9,RPL27,RPS7,RPL35,RPS20,RPS15A,RPL31,RPL41	4	RPS26,RPL39,RPS21,RPL36
